# Supplementary material for: Attitudes among Parents towards Return of Disease-Related Polygenic Risk Scores (PRS) for Their Children
Source: J Pers Med. 2022 Nov 23;12(12):1945. doi: 10.3390/jpm12121945 (PMC9786589; doi:10.3390/jpm12121945)
Supplement: Supplementary file 1 [file jpm-12-01945-s001.zip]

Archive with 3 entries (3 files):
- Supplemental Table.pdf
- Supplementary File 1 Asthma Interview Guide.pdf
- Supplementary File 2 Type 2 Diabetes Interview Guide.pdf
